# Supplementary material for: Detection of Superior Rice Genotypes and Yield Stability under Different Nitrogen Levels Using AMMI Model and Stability Statistics
Source: Plants (Basel). 2022 Oct 19;11(20):2775. doi: 10.3390/plants11202775 (PMC9611647; doi:10.3390/plants11202775)
Supplement: Supplementary file 1 [file plants-11-02775-s001.zip]

Archive with 1 entries (1 files):
- plants-1962354-supplementary.pdf
